# Supplementary material for: Alcohol Sensor Based on Surface Plasmon Resonance of ZnO Nanoflowers/Au Structure
Source: Materials (Basel). 2021 Dec 27;15(1):189. doi: 10.3390/ma15010189 (PMC8745978; doi:10.3390/ma15010189)
Supplement: Supplementary file 1 [file materials-15-00189-s001.zip]

Archive with 1 entries (1 files):
- materials-1502556-supplementary.pdf
